# Supplementary material for: Comparative Efficacy of Autologous Hematopoietic and Mesenchymal Stem Cell Transplantation in Patients with Systemic Sclerosis: A Systematic Review
Source: J Clin Med. 2025 Dec 29;15(1):261. doi: 10.3390/jcm15010261 (PMC12786844; doi:10.3390/jcm15010261)
Supplement: Supplementary file 1 [file jcm-15-00261-s001.zip]

Archive with 1 entries (1 files):
- jcm-4048912-supplementary.pdf
